# Supplementary material for: Soil properties and root traits jointly shape fine-scale spatial patterns of bacterial community and metabolic functions within a Korean pine forest
Source: PeerJ. 2021 Feb 26;9:e10902. doi: 10.7717/peerj.10902 (PMC7919533; doi:10.7717/peerj.10902)
Supplement: Supplemental Information 2 [file peerj-09-10902-s002.csv]

	location of soil cores in sampling site		soil properties								root traits
No. of soils cores	X	Y	pH	SOC	TN	DOC	DON	POC	PON	CN	root biomass	root length	SRL
1	10.39363	37.710132	5.56	162.946949	10.71896195	354.4792944	60.09935508	10.73815353	0.317875345	15.20175	181.2899939	7008.919534	38.66137002
4	11.3820574	10.4913658	5.1	165.9908295	13.86719108	325.9205831	39.84796332	1.932142857	0.106785714	11.97004	50.56050955	3216.555924	63.61794911
6	12.1738888	22.0878162	5.27	98.41085434	9.351270795	192.5103425	17.11771851	5.774333333	0.252166667	10.52379	123.0318471	2015.595541	16.38271381
7	12.4908288	41.7461263	5.8	54.07256126	4.268985093	145.7316466	19.63281379	2.729041608	0.079665501	12.66637	152.433121	3950.138471	25.91391192
8	13.085129	12.6055457	5.14	67.90468216	6.665864587	159.6301726	20.56434764	3.807473354	0.141720043	10.18693	79.08280255	3862.363694	48.83948937
9	13.3098904	19.93	5.39	82.97489166	7.539126873	179.8433637	18.31998848	2.215242643	0.096248346	11.0059	273.7324841	16231.10841	59.29551424
10	13.1967642	30.3142086	5.05	79.14913177	5.762822032	206.249629	23.7406537	2.726562023	0.11865782	13.73444	143.566879	4530.609172	31.55748181
11	14.321079	44.7542442	6.38	174.4618797	12.16239572	201.8374154	15.78586689	2.854545085	0.074482338	14.34437	122.2496815	4579.342038	37.45892816
12	14.5070938	42.0619381	6.38	80.703125	6.276854277	174.3768295	21.97909956	5.713333257	0.202101024	12.85726	86.27006369	2626.748535	30.44797259
13	14.8602115	11.8367127	5.53	141.6086674	11.45740271	284.9963864	45.19306803	4.442397022	0.17858654	12.35958	177.7707006	5658.053503	31.82781799
14	15.2946352	29.8681395	5.52	112.0799732	8.953586817	272.0860075	41.34954157	5.163293457	0.226099777	12.51789	30.96815287	1368.759465	44.19893789
15	15.7168039	15.7331066	5.45	142.6273346	12.12594509	335.2955187	43.47892912	6.725	0.2945	11.76216	239.2611465	10441.55605	43.64083431
16	16.0092143	33.2471272	5.43	92.03463554	7.221298218	196.1798874	28.98610411	4.527182744	0.219265902	12.74489	97.51592357	3811.99121	39.09096146
17	16.7289175	18.6688699	5.17	132.7564526	11.77024841	302.2261827	34.54973846	2.866902262	0.140100835	11.27898	251.0140127	17174.86851	68.42195112
18	17.1632824	35.2824339	5.42	68.62695217	6.174272895	167.7791613	22.46818994	4.096115354	0.127925408	11.11499	58.08917197	2564.64293	44.15010307
19	17.3171055	25.5057377	5.23	79.40191746	7.414835095	176.0122844	21.676872	2.298574066	0.116897595	10.70852	76.06369427	3300.785605	43.39502093
20	17.9568468	40.170073	5.25	150.0698662	12.68852234	216.2849997	15.52897722	4.060119921	0.190694042	11.82721	129.3121019	12267.99911	94.87123732
21	18.0050992	32.8136146	5.41	70.56862831	5.743834972	191.3059652	25.53619175	5.197246768	0.225787264	12.28598	182.6878981	4509.211847	24.68259745
22	18	44.9373381	6.59	143.7314034	8.867746592	226.1538725	5.900622549	2.98658975	0.144075011	16.20833	71.63057325	2704.079745	37.75035746
23	19.0926447	24.7528295	5.68	135.3430939	11.49952054	255.5002006	27.57146408	7.3017	0.32193	11.76946	198.8535032	9259.790955	46.56589302
24	19.3446708	16.5398823	5.48	146.9129848	10.62342763	394.9581728	51.00909282	5.435857391	0.261023275	13.82915	196.9401274	8904.925223	45.21640836
25	19.7736395	37.3544524	5.34	80.39499283	6.7297858	131.0265688	13.91769248	6.9462	0.2873	11.94614	22.17834395	1483.321019	66.88150488
27	20.4113526	17.4189681	5.51	131.0199261	10.65889478	285.1312426	33.40059958	8.331582324	0.362872334	12.29207	217.5796178	10885.23236	50.02873185
29	21.3104374	36.9598093	5.28	109.0448284	8.893387318	164.4730708	20.04063976	3.6128	0.14496	12.26134	12.40764331	494.2129936	39.8313347
30	21.7055325	43.2917988	5.35	78.49765778	6.90818429	135.7873906	7.836619281	8.69101263	0.337239439	11.36299	359.9275952	8123.971412	22.57112686
31	22.3243678	27.8246334	5.64	72.18813896	6.213796139	155.4178354	18.28049214	4.99490387	0.219101986	11.6174	44.67515924	2223.852	49.77826689
33	22.9679104	20.7388655	5.48	124.8774815	10.49992204	171.3084095	17.67226744	4.162264697	0.189137545	11.89318	81.17197452	3855.384076	47.49649247
35	23.9431712	22.8776604	5.57	75.29034615	6.554973125	140.5625	13.33608245	5.025414162	0.262296345	11.48599	119.4267516	5068.260892	42.43823787
37	24.7685135	25.175516	5.53	58.66404533	5.579186082	145.3546571	15.64741906	4.914930182	0.211366875	10.5148	136.343949	4363.241274	32.00172288
38	25.0408477	20.8518487	5.68	84.47637558	7.512809634	156.3149835	26.3958085	2.230067425	0.121822884	11.24431	101.5159236	3903.798981	38.45504078
39	25.4470857	34.6249213	5.56	85.26306152	7.277107239	214.5750911	17.32358694	4.166461541	0.22238177	11.71661	70.28025478	2512.378726	35.74800254
40	25.7559757	24.1197754	5.74	82.27114677	6.62312448	188.6317831	17.63019482	9.865514317	0.4377034	12.4218	214.6369427	4864.434904	22.66354917
41	26.2516667	21.460769	5.7	80.59845924	6.575016379	150.6030486	14.20178557	4.96725174	0.247803686	12.25829	197.322293	8158.246752	41.34477979
42	26.6735949	16.1563637	5.5	65.46816826	5.345116258	137.6329569	16.76944714	1.718592224	0.062927408	12.24822	179.2611465	8203.133121	45.76079804
43	27.0365807	32.447367	5.86	90.85059166	6.443785429	159.4051338	22.53182215	2.903005422	0.128452861	14.09895	58.96815287	2901.04293	49.19677468
44	27.4351086	18.1486816	5.29	156.4259911	12.85624981	259.5968881	31.63403209	6.913134047	0.238866483	12.16731	164.2165605	7251.58	44.15864014
46	28.160219	14.9386511	5.4	126.4757729	10.67228556	269.0550585	7.607466165	2.980876897	0.096593486	11.85086	77.19745223	3508.695796	45.45092739
48	29.5170249	27.3782798	5.66	151.1141682	11.53522491	213.5620186	12.97168214	1.70474834	0.102201003	13.10024	114.611465	4143.16051	36.14961654
49	29.7128878	40.7433939	5.61	82.09412575	6.585023403	167.3312464	22.71225085	5.207573706	0.187024374	12.46679	131.6942675	7688.119363	58.37854227
50	30.45	15.3799082	5.57	128.5399151	10.70518732	253.4663795	19.69435579	5.16852417	0.209711425	12.00726	51.73248408	2113.841146	40.86100222
51	30.6544522	26.9041137	5.83	107.3728275	8.537111282	176.6060801	5.342428772	6.81251358	0.264590564	12.57718	43.03057325	1479.080382	34.37277895
52	30.8373678	26.2984131	5.76	139.8085976	9.636458158	237.1339952	62.58228	4.650451075	0.14205212	14.5083	80.66496815	2844.638344	35.26485424
59	33.8995286	28.8750078	5.77	179.1926193	13.77399683	295.3682905	88.4296351	15.30226707	0.599739987	13.00949	49.07388535	2398.030955	48.86572437
60	34.1792156	25.9592235	6.01	196.3776588	12.25384474	360.1263561	16.33257425	11.71592426	0.278165668	16.0258	54.51464968	1124.470191	20.62693602
64	36.0612999	39.84	5.17	132.4051762	9.799052477	151.7014026	11.23279947	2.614589233	0.101333256	13.51204	60.43312102	1167.252102	19.31477445
65	36.7610603	28.8	5.81	84.21444893	5.267563462	227.2919855	25.88768723	7.235953445	0.246026804	15.98736	63.79617834	3258.721146	51.08019369
66	37.49	11.4277714	5.2	113.0356407	10.83305955	199.1446454	14.03348073	5.380023441	0.127174785	10.43432	27.05732484	875.1964331	32.34600753
67	37.9569892	22.44	5.62	98.13816071	7.527247667	137.0034868	70.58301995	4.359102058	0.094461609	13.03772	102.3184713	2539.966242	24.82412226
69	38.7418489	10.3847775	5.06	110.6300354	9.671081901	173.386469	28.80055971	4.506353912	0.173639248	11.43926	157.4394904	4425.653885	28.11018934
70	39.396721	31.92	5.6	183.905468	14.67830777	269.2459531	14.61211878	3.808767071	0.115421079	12.52906	141.5286624	6721.481274	47.4920144
71	39.9571609	13.3095288	5.08	93.12626839	7.549008131	170.8132677	27.86818957	6.726139908	0.163066081	12.33623	77.2611465	1341.356433	17.36133223
72	23	14.5	5.19	100.5738544	9.386143684	196.0198122	11.40969358	5.244672686	0.147979721	10.71514	142.1019108	7946.183694	55.91890811
73	30.6	21.4	5.76	121.0045528	9.99432981	192.6822612	8.594565245	3.335824356	0.085487356	12.10732	113.8216561	5164.169809	45.37071405
